# Supplementary material for: Photocatalytic and Electrocatalytic Properties of Cu-Loaded ZIF-67-Derivatized Bean Sprout-Like Co-TiO2/Ti Nanostructures
Source: Nanomaterials (Basel). 2021 Jul 24;11(8):1904. doi: 10.3390/nano11081904 (PMC8399894; doi:10.3390/nano11081904)
Supplement: Supplementary file 1 [file nanomaterials-11-01904-s001.zip]

Archive with 1 entries (1 files):
- nanomaterials-1307411-supplementary.pdf
